# Supplementary material for: High Insertion Torque—Clinical Implications and Drawbacks: A Scoping Review
Source: Medicina (Kaunas). 2025 Jun 30;61(7):1187. doi: 10.3390/medicina61071187 (PMC12297995; doi:10.3390/medicina61071187)
Supplement: Supplementary file 1 [file medicina-61-01187-s001.zip]

Archive with 1 entries (1 files):
- medicina-3700628-supplementary.pdf
